# Supplementary material for: Investigation of Gene Networks in Three Components of Immune System Provides Novel Insights into Immune Response Mechanisms against Edwardsiella tarda Infection in Paralichthys olivaceus
Source: Animals (Basel). 2023 Aug 7;13(15):2542. doi: 10.3390/ani13152542 (PMC10417057; doi:10.3390/ani13152542)
Supplement: Supplementary file 1 [file animals-13-02542-s001.zip]

Archive with 4 entries (4 files):
- Table S2 (KEGG signaling pathways in each module).xlsx
- Table S3 (Connectivity within modules and protein interaction numbers between modules in Fig. 7a).xlsx
- Table S4 (Connectivity within modules and protein interaction numbers between modules in Fig. 7b).xlsx
- Table S1 (GO terms in each module).xlsx
