# Supplementary material for: Investigation of Gene Networks in Three Components of Immune System Provides Novel Insights into Immune Response Mechanisms against Edwardsiella tarda Infection in Paralichthys olivaceus
Source: Animals (Basel). 2023 Aug 7;13(15):2542. doi: 10.3390/ani13152542 (PMC10417057; doi:10.3390/ani13152542)
Supplement: Supplementary file 1 [file animals-13-02542-s001.zip › Table S2 (KEGG signaling pathways in each module).xlsx]

## Sheet: Fig. 6 (a)
class	pathway ID	KO ID	DEGs	Genes	ratio	p-value
Genetic Information Processing	Ribosome biogenesis in eukaryotes	ko03008	20	58	0.345	5.1169e-18
Genetic Information Processing	DNA replication	ko03030	8	29	0.276	4.82009e-07
Cellular Processes	Cell cycle - yeast	ko04111	10	64	0.156	4.9325e-06
Cellular Processes	Meiosis - yeast	ko04113	9	56	0.161	1.17654e-05
Genetic Information Processing	Spliceosome	ko03040	12	108	0.111	2.08915e-05
Cellular Processes	Cell cycle	ko04110	12	118	0.102	5.10094e-05
Genetic Information Processing	Ribosome	ko03010	10	100	0.1	0.000251544
Metabolism	C5-Branched dibasic acid metabolism	ko00660	2	2	1	0.000674591
Genetic Information Processing	Nucleotide excision repair	ko03420	5	37	0.135	0.00250611
Metabolism	Pyrimidine metabolism	ko00240	6	57	0.105	0.00345011
Genetic Information Processing	Mismatch repair	ko03430	3	14	0.214	0.00511418
Genetic Information Processing	Base excision repair	ko03410	4	31	0.129	0.00807133
Genetic Information Processing	Protein processing in endoplasmic reticulum	ko04141	9	149	0.06	0.0154298
Genetic Information Processing	RNA polymerase	ko03020	3	21	0.143	0.0163544
Genetic Information Processing	Nucleocytoplasmic transport	ko03013	6	80	0.075	0.0175309
Organismal Systems	Plant-pathogen interaction	ko04626	2	9	0.222	0.0215303
Genetic Information Processing	Basal transcription factors	ko03022	3	36	0.083	0.0662604
Cellular Processes	p53 signaling pathway	ko04115	4	63	0.063	0.081031
Metabolism	One carbon pool by folate	ko00670	2	19	0.105	0.0863786
Metabolism	Arginine and proline metabolism	ko00330	3	42	0.071	0.0953539

## Sheet: Fig. 6 (b)
class	pathway ID	KO ID	DEGs	Genes	ratio	p-value
Genetic Information Processing	Nucleocytoplasmic transport	ko03013	4	80	0.05	0.000503774
Human Diseases	Influenza A	ko05164	3	125	0.024	0.0206633
Genetic Information Processing	Ribosome biogenesis in eukaryotes	ko03008	2	58	0.034	0.0304238
Organismal Systems	Mineral absorption	ko04978	2	58	0.034	0.0304238
Organismal Systems	Endocrine and other factor-regulated calcium reabsorption	ko04961	2	63	0.032	0.0354266
Metabolism	Riboflavin metabolism	ko00740	1	9	0.111	0.0418543
Metabolism	Pantothenate and CoA biosynthesis	ko00770	1	12	0.083	0.0554256
Organismal Systems	Circadian rhythm - fly	ko04711	1	12	0.083	0.0554256
Metabolism	Nitrogen metabolism	ko00910	1	13	0.077	0.0599079
Environmental Information Processing	MAPK signaling pathway - fly	ko04013	2	87	0.023	0.0633047
Metabolism	Glycosphingolipid biosynthesis - ganglio series	ko00604	1	14	0.071	0.0643697
Environmental Information Processing	cGMP-PKG signaling pathway	ko04022	3	205	0.015	0.0715334
Organismal Systems	Renin-angiotensin system	ko04614	1	16	0.062	0.0732318
Environmental Information Processing	Neuroactive ligand-receptor interaction	ko04080	4	354	0.011	0.0835833
Human Diseases	Human T-cell leukemia virus 1 infection	ko05166	3	222	0.014	0.0862424
Organismal Systems	Cardiac muscle contraction	ko04260	2	104	0.019	0.0863056
Organismal Systems	Protein digestion and absorption	ko04974	2	105	0.019	0.0877293
Organismal Systems	C-type lectin receptor signaling pathway	ko04625	2	108	0.019	0.0920432
Organismal Systems	Intestinal immune network for IgA production	ko04672	1	21	0.048	0.0950338
Organismal Systems	Circadian entrainment	ko04713	2	124	0.016	0.116047

## Sheet: Fig. 6 (c)
class	pathway ID	KO ID	DEGs	Genes	ratio	p-value
Metabolism	Steroid biosynthesis	ko00100	7	20	0.35	5.00177e-05
Metabolism	Amino sugar and nucleotide sugar metabolism	ko00520	11	53	0.208	8.79491e-05
Environmental Information Processing	Cytokine-cytokine receptor interaction	ko04060	17	130	0.131	0.000516571
Human Diseases	Chemical carcinogenesis - DNA adducts	ko05204	6	23	0.261	0.00104392
Metabolism	Steroid hormone biosynthesis	ko00140	7	33	0.212	0.00150852
Human Diseases	Graft-versus-host disease	ko05332	4	12	0.333	0.00283157
Environmental Information Processing	Cell adhesion molecules	ko04514	16	139	0.115	0.0029163
Organismal Systems	Platelet activation	ko04611	17	155	0.11	0.00363915
Environmental Information Processing	Hippo signaling pathway	ko04390	18	169	0.107	0.00385412
Organismal Systems	Ovarian steroidogenesis	ko04913	8	50	0.16	0.00462398
Human Diseases	Allograft rejection	ko05330	4	14	0.286	0.00525851
Human Diseases	Autoimmune thyroid disease	ko05320	5	22	0.227	0.00527577
Human Diseases	Basal cell carcinoma	ko05217	9	62	0.145	0.00531527
Human Diseases	Type I diabetes mellitus	ko04940	5	23	0.217	0.00645128
Environmental Information Processing	Rap1 signaling pathway	ko04015	23	248	0.093	0.0066991
Human Diseases	Asthma	ko05310	3	8	0.375	0.0069564
Cellular Processes	Focal adhesion	ko04510	23	252	0.091	0.00809127
Environmental Information Processing	Viral protein interaction with cytokine and cytokine receptor	ko04061	6	35	0.171	0.00976529
Metabolism	Metabolism of xenobiotics by cytochrome P450	ko00980	5	26	0.192	0.0110574
Organismal Systems	C-type lectin receptor signaling pathway	ko04625	12	108	0.111	0.0122971

## Sheet: Fig. 6 (d)
class	pathway ID	KO ID	DEGs	Genes	ratio	p-value
Metabolism	D-Amino acid metabolism	ko00470	2	6	0.333	0.00108604
Metabolism	Taurine and hypotaurine metabolism	ko00430	2	15	0.133	0.00723065
Organismal Systems	Renin-angiotensin system	ko04614	2	16	0.125	0.00821784
Metabolism	Penicillin and cephalosporin biosynthesis	ko00311	1	1	1	0.0086833
Metabolism	Nitrotoluene degradation	ko00633	1	1	1	0.0086833
Environmental Information Processing	ECM-receptor interaction	ko04512	4	104	0.038	0.0123217
Organismal Systems	Complement and coagulation cascades	ko04610	3	57	0.053	0.0130234
Cellular Processes	Focal adhesion	ko04510	6	252	0.024	0.0211891
Cellular Processes	Peroxisome	ko04146	3	71	0.042	0.0233691
Metabolism	Caffeine metabolism	ko00232	1	3	0.333	0.0258284
Human Diseases	Malaria	ko05144	2	31	0.065	0.0293112
Environmental Information Processing	Cell adhesion molecules	ko04514	4	139	0.029	0.0319681
Metabolism	Nicotinate and nicotinamide metabolism	ko00760	2	35	0.057	0.0366906
Genetic Information Processing	Aminoacyl-tRNA biosynthesis	ko00970	2	37	0.054	0.040621
Metabolism	Caprolactam degradation	ko00930	1	5	0.2	0.0426822
Metabolism	Various types of N-glycan biosynthesis	ko00513	2	40	0.05	0.0467992
Organismal Systems	Relaxin signaling pathway	ko04926	4	159	0.025	0.0485216
Metabolism	Arginine and proline metabolism	ko00330	2	42	0.048	0.0510976
Organismal Systems	Protein digestion and absorption	ko04974	3	105	0.029	0.0624801
Metabolism	Selenocompound metabolism	ko00450	1	9	0.111	0.0755356

## Sheet: Fig. 6 (e)
class	pathway ID	KO ID	DEGs	Genes	ratio	p-value
Organismal Systems	Glucagon signaling pathway	ko04922	3	118	0.025	0.00122653
Environmental Information Processing	HIF-1 signaling pathway	ko04066	3	126	0.024	0.00148294
Human Diseases	Staphylococcus aureus infection	ko05150	2	31	0.065	0.00148414
Organismal Systems	Complement and coagulation cascades	ko04610	2	57	0.035	0.00495641
Human Diseases	Central carbon metabolism in cancer	ko05230	2	89	0.022	0.0117585
Human Diseases	Insulin resistance	ko04931	2	131	0.015	0.0244634
Environmental Information Processing	Neuroactive ligand-receptor interaction	ko04080	3	354	0.008	0.0261117
Environmental Information Processing	AMPK signaling pathway	ko04152	2	149	0.013	0.031084
Metabolism	Glycosaminoglycan biosynthesis - keratan sulfate	ko00533	1	18	0.056	0.0336024
Metabolism	Mannose type O-glycan biosynthesis	ko00515	1	21	0.048	0.0391011
Metabolism	Glycosphingolipid biosynthesis - lacto and neolacto series	ko00601	1	25	0.04	0.0463881
Metabolism	Propanoate metabolism	ko00640	1	30	0.033	0.0554256
Human Diseases	Diabetic cardiomyopathy	ko05415	2	209	0.01	0.0575368
Metabolism	Starch and sucrose metabolism	ko00500	1	33	0.03	0.0608103
Metabolism	Fructose and mannose metabolism	ko00051	1	37	0.027	0.0679462
Metabolism	Various types of N-glycan biosynthesis	ko00513	1	40	0.025	0.0732654
Metabolism	Pyruvate metabolism	ko00620	1	41	0.024	0.0750323
Metabolism	Other types of O-glycan biosynthesis	ko00514	1	44	0.023	0.0803145
Metabolism	N-Glycan biosynthesis	ko00510	1	49	0.02	0.0890567
Metabolism	Cysteine and methionine metabolism	ko00270	1	50	0.02	0.090796

## Sheet: Fig. 6 (f)
class	pathway ID	KO ID	DEGs	Genes	ratio	p-value
Cellular Processes	Necroptosis	ko04217	3	106	0.028	0.000240031
Human Diseases	Measles	ko05162	3	106	0.028	0.000240031
Organismal Systems	NOD-like receptor signaling pathway	ko04621	3	117	0.026	0.000321531
Human Diseases	Influenza A	ko05164	3	125	0.024	0.000390875
Human Diseases	Hepatitis C	ko05160	3	144	0.021	0.000592712
Human Diseases	Herpes simplex virus 1 infection	ko05168	3	163	0.018	0.000851986
Human Diseases	Coronavirus disease - COVID-19	ko05171	3	176	0.017	0.00106564
Organismal Systems	Toll and Imd signaling pathway	ko04624	2	42	0.048	0.00117197
Human Diseases	Viral carcinogenesis	ko05203	3	193	0.016	0.00139302
Human Diseases	Toxoplasmosis	ko05145	2	93	0.022	0.00563799
Environmental Information Processing	TNF signaling pathway	ko04668	2	106	0.019	0.00727391
Human Diseases	Human papillomavirus infection	ko05165	3	351	0.009	0.0076676
Genetic Information Processing	Ubiquitin mediated proteolysis	ko04120	2	132	0.015	0.0111161
Cellular Processes	Apoptosis	ko04210	2	142	0.014	0.0127895
Organismal Systems	Growth hormone synthesis, secretion and action	ko04935	2	142	0.014	0.0127895
Human Diseases	Hepatitis B	ko05161	2	154	0.013	0.0149365
Human Diseases	Epstein-Barr virus infection	ko05169	2	165	0.012	0.0170344
Human Diseases	Kaposi sarcoma-associated herpesvirus infection	ko05167	2	168	0.012	0.0176278
Human Diseases	Human T-cell leukemia virus 1 infection	ko05166	2	222	0.009	0.0297846
Metabolism	Cysteine and methionine metabolism	ko00270	1	50	0.02	0.0397309
