# Supplementary material for: Investigation of Gene Networks in Three Components of Immune System Provides Novel Insights into Immune Response Mechanisms against Edwardsiella tarda Infection in Paralichthys olivaceus
Source: Animals (Basel). 2023 Aug 7;13(15):2542. doi: 10.3390/ani13152542 (PMC10417057; doi:10.3390/ani13152542)
Supplement: Supplementary file 1 [file animals-13-02542-s001.zip › Table S3 (Connectivity within modules and protein interaction numbers between modules in Fig. 7a).xlsx]

## Sheet: Fig. 7 (a) magenta
Key DEGs	Connectivity
xpo1	16.2627
herc1	12.1177
ap5s1	10.9922
dapk3	10.3318
fam150b	10.3318
slc8a1	10.2418
bloc1s1	10.2058
moxd2	9.11057
spg11	8.37513
uncharacterized1	7.69915
ftgs2	6.88304
trim55	6.73724
ccdc42	6.72369
trm13	6.52192
hfm1	6.23577
lrc39	6.22408
palm	6.19967
adamts5	6.12432
map1b	6.01622
usp31	6.00862

## Sheet: Fig. 7 (a) green
Key DEGs	Connectivity
nop58	75.7323
nat10	60.6718
nop2	56.9406
ppan	56.5134
dkc1	54.1982
kcnip1	53.8111
brix1	53.0233
cpne4	51.4878
prmt3	50.1298
pes1	47.0033
grwd1	46.067
etf1	45.9594
pol	45.6333
emg1	44.1914
sdad1	40.803
ptx4	39.7556
prmt1	39.7442
set	39.3813
no29	38.2927
noc3l	36.9532

## Sheet: Fig. 7 (a) blue
Key DEGs	Connectivity
atp8b1	17.147
src	16.7821
trim39	16.7483
avt1	16.7472
lamb3	16.5654
niban1	16.4553
arhgap27	16.1178
c11orf53	16.1111
pkp1	16.1001
pctp	16.0535
arrdc1	16.0377
capn5	16.0361
ceacam5	16.0325
aim1	16.0211
pvrl4	15.9995
vwc2l	15.984
srrm2	15.9441
adamts2	15.9261
s100g	15.8278
myo9b	15.2006

## Sheet: network between modules
Key DEGs	Protein interaction numbers
xpo1	6
dkc1	5
src	5
trm13	4
hfm1	3
map1b	3
prmt1	3
srrm2	3
adamts5	2
herc1	2
trim39	2
nop58	2
adamts2	1
arhgap27	1
bloc1s1	1
brix1	1
capn5	1
cpne4	1
dapk3	1
trim55	1
usp31	1
kcnip1	1
lamb3	1
pes1	1
myo9b	1
nat10	1
nop2	1
s100g	1
sdad1	1
set	1
slc8a1	1
spg11	1
