# Supplementary material for: Investigation of Gene Networks in Three Components of Immune System Provides Novel Insights into Immune Response Mechanisms against Edwardsiella tarda Infection in Paralichthys olivaceus
Source: Animals (Basel). 2023 Aug 7;13(15):2542. doi: 10.3390/ani13152542 (PMC10417057; doi:10.3390/ani13152542)
Supplement: Supplementary file 1 [file animals-13-02542-s001.zip › Table S4 (Connectivity within modules and protein interaction numbers between modules in Fig. 7b).xlsx]

## Sheet: Fig. 7 (b) cyan
Key DEGs	Connectivity
rarres2	19.3275
gimap7	19.2291
loc109639440	17.4026
scrn3	17.3587
mefv	16.9489
irf5	16.7548
gig2e	16.5009
sacs	15.0858
irf4	15.0563
loc109626689	14.5648
znfx1	14.5376
dhx58	14.1259
htr3a	13.526
nf7o	12.986
mx	12.3131
birc2	12.084
mettl4	11.9333
recql	11.3444
stat1	10.7163
trim16	8.09349

## Sheet: Fig. 7 (b) lightgreen
Key DEGs	Connectivity
grina	5.78481
slc12a3	5.51304
hcar2	5.07127
f8	5.03707
vrtn	4.97451
gpr84	4.26544
ptafr	4.08079
cd22	3.53727
rasgrp1	2.85061
celf2	2.8219
c5ar1	2.76741
ptk2b	2.594
slc2a1	2.08882
mctp1	1.98853
mrc2	1.96282
tprn	1.86874
mcam	1.85896
ldha	1.55807
tlr13	1.30916
ffar2	1.30409

## Sheet: Fig. 7 (b) yellow
Key DEGs	Connectivity
ttc36	61.0469
pyroxd2	58.4643
prdx6	57.1165
aqp8	56.9681
serpind1	56.3664
f13e9.13	55.0755
osr2	54.6269
hoxa7	53.9835
c3orf83	53.1467
h2-dmb1	52.9727
stk17a	52.0083
ggt1	51.9031
tmem132d	51.7273
loc109630580	51.5069
proc	51.4218
aldh1l1	51.3764
csf3r	50.2418
loc109626618	50.0661
slc6a13	50.0556
irx1	49.9996

## Sheet: network between modules
Key DEGs	Protein interaction numbers
stat1	13
csf3r	9
tlr13	9
mefv	7
mx	7
cd22	6
c5ar1	6
h2-dmb1	6
ldha	6
irf4	6
irf5	5
prdx6	4
hcar2	3
gpr84	3
rarres2	3
serpind1	3
slc2a1	3
aqp8	2
birc2	2
grina	2
dhx58	2
f8	2
osr2	2
ptk2b	2
ptafr	2
proc	2
recql	2
rasgrp1	2
slc6a13	2
slc12a3	2
ttc36	2
aldh1l1	1
ffar2	1
ggt1	1
gimap7	1
mcam	1
irx1	1
mettl4	1
mrc2	1
pyroxd2	1
znfx1	1
