# Supplementary material for: Investigation of Gene Networks in Three Components of Immune System Provides Novel Insights into Immune Response Mechanisms against Edwardsiella tarda Infection in Paralichthys olivaceus
Source: Animals (Basel). 2023 Aug 7;13(15):2542. doi: 10.3390/ani13152542 (PMC10417057; doi:10.3390/ani13152542)
Supplement: Supplementary file 1 [file animals-13-02542-s001.zip › Table S1 (GO terms in each module).xlsx]

## Sheet: Fig. 5 (a)
GO terms	Number of DEGs
Biological processes
rRNA processing	22
translation	26
maturation of LSU-rRNA	7
DNA replication	15
mitochondrial translational elongation	10
ribosome biogenesis	10
protein folding	12
mitochondrial translational initiation	7
DNA replication initiation	7
maturation of SSU-rRNA from tricistronic rRNA transcript (SSU-rRNA, 5.8S rRNA, LSU-rRNA)	7
Cellular components
nucleolus	78
ribosome	17
small-subunit processome	11
mitochondrion	58
mitochondrial inner membrane	26
intracellular ribonucleoprotein complex	15
preribosome, large subunit precursor	8
mitochondrial small ribosomal subunit	6
small nucleolar ribonucleoprotein complex	5
spliceosomal complex	9
Molecular functions
poly(A) RNA binding	66
RNA binding	43
structural constituent of ribosome	22
rRNA binding	10
ATP-dependent RNA helicase activity	7
helicase activity	9
pseudouridine synthase activity	4
translation initiation factor activity	6
unfolded protein binding	6
box H/ACA snoRNA binding	3

## Sheet: Fig. 5 (b)
GO terms	Number of DEGs
Biological processes
neuron development	3
cellular phosphate ion homeostasis	2
negative regulation of protein autophosphorylation	2
regulation of sensory perception of pain	2
endosomal transport	2
cilium assembly	3
protein export from nucleus	2
neuron projection development	3
negative regulation of cell differentiation	2
cellular sodium ion homeostasis	2
Cellular components
dendritic spine	4
cytoplasm	40
postsynaptic density	4
PML body	3
lysosomal membrane	4
dendrite membrane	2
lysosome	4
motile cilium	2
early endosome	3
microtubule	4
Molecular functions
nuclear export signal receptor activity	2
serine-type carboxypeptidase activity	2
nucleic acid binding	6
Ran GTPase binding	2
zinc ion binding	9
ATP binding	13
protein binding	27
scavenger receptor activity	2
protein kinase activity	4
catalytic activity	3

## Sheet: Fig. 5 (c)
GO terms	Number of DEGs
Biological processes
cholesterol biosynthetic process	11
steroid biosynthetic process	9
cellular response to BMP stimulus	6
lung alveolus development	8
osteoblast differentiation	15
small GTPase mediated signal transduction	26
steroid metabolic process	8
sterol biosynthetic process	6
epidermis development	6
BMP signaling pathway	10
Cellular components
proteinaceous extracellular matrix	47
cell cortex	20
intracellular	78
trans-Golgi network	16
plasma membrane	214
bicellular tight junction	15
extracellular exosome	147
extracellular region	78
integral component of membrane	251
Golgi apparatus	60
Molecular functions
heparin binding	23
identical protein binding	40
extracellular matrix structural constituent	11
collagen binding	12
structural molecule activity	14
calcium-dependent cysteine-type endopeptidase activity	5
carbohydrate binding	18
phosphatidylinositol binding	10
polypeptide N-acetylgalactosaminyltransferase activity	5
GTP binding	31

## Sheet: Fig. 5 (d)
GO terms	Number of DEGs
Biological processes
actin cytoskeleton organization	15
L-phenylalanine catabolic process	4
regulation of actin cytoskeleton organization	7
oxidation-reduction process	31
positive regulation of GTPase activity	25
signal transduction	40
leukotriene metabolic process	4
regulation of phosphatidylinositol 3-kinase signaling	5
leukotriene biosynthetic process	4
actin filament organization	7
Cellular components
plasma membrane	133
integral component of plasma membrane	47
extracellular exosome	91
apical plasma membrane	19
filopodium	8
integral component of membrane	153
lamellipodium	13
extracellular region	47
growth cone	8
integral component of Golgi membrane	6
Molecular functions
SH3 domain binding	11
actin binding	22
G-protein coupled purinergic nucleotide receptor activity	5
symporter activity	8
drug binding	7
metalloendopeptidase activity	9
serine-type carboxypeptidase activity	4
phosphatidylinositol binding	7
SH3/SH2 adaptor activity	5
receptor activity	12

## Sheet: Fig. 5 (e)
GO terms	Number of DEGs
Biological processes
signal transduction	7
chemotaxis	3
G-protein coupled receptor signaling pathway	4
response to osmotic stress	2
positive regulation of cell migration	3
sodium ion transmembrane transport	2
protein complex assembly	2
positive regulation of ERK1 and ERK2 cascade	2
blood coagulation	2
cell surface receptor signaling pathway	2
Cellular components
integral component of membrane	19
plasma membrane	16
integral component of plasma membrane	6
focal adhesion	4
cytosol	8
extrinsic component of cytoplasmic side of plasma membrane	2
basolateral plasma membrane	2
endosome	2
membrane raft	2
apical plasma membrane	2
Molecular functions
G-protein coupled receptor activity	4
transporter activity	3
calcium-dependent phospholipid binding	2
carbohydrate binding	2
signal transducer activity	2
protein binding	10

## Sheet: Fig. 5 (f)
GO terms	Number of DEGs
Biological processes
defense response to virus	6
type I interferon signaling pathway	3
response to virus	3
tumor necrosis factor-mediated signaling pathway	3
protein ubiquitination involved in ubiquitin-dependent protein catabolic process	3
innate immune response	4
proteasome-mediated ubiquitin-dependent protein catabolic process	3
regulation of innate immune response	2
NIK/NF-kappaB signaling	2
positive regulation of ubiquitin-protein ligase activity involved in regulation of mitotic cell cyc	2
Cellular components
cytoplasm	22
nucleus	20
axon	3
nucleoplasm	7
cytosol	8
mitochondrial outer membrane	2
perinuclear region of cytoplasm	3
intracellular	4
cell-cell adherens junction	2
cytoplasmic vesicle	2
Molecular functions
zinc ion binding	8
ubiquitin-protein transferase activity	4
ligase activity	4
proteasome binding	2
RNA polymerase II activating transcription factor binding	2
regulatory region DNA binding	2
nuclear hormone receptor binding	2
protein binding	15
transcription factor activity, sequence-specific DNA binding	5
chaperone binding	2
